# Supplementary material for: A systems genomics approach to uncover the molecular properties of cancer genes
Source: Sci Rep. 2020 Oct 27;10:18392. doi: 10.1038/s41598-020-75400-2 (PMC7591476; doi:10.1038/s41598-020-75400-2)
Supplement: Supplementary file 2 — Supplementary Information 2. [file 41598_2020_75400_MOESM2_ESM.xlsx]

## Sheet: Sheet1
Supplementary Table 1. Odds ratio (per S.D.) and 95% confidence intervals of features associated with different cancer gene classes
	Germline genes	Somatic genes	Driver genes	Survival genes	Pos. Survival Genes	Neg. Survival Genes	GWAS cancer genes	Pl. GWAS cancer genes
GC-content	-0.203 [-0.521, 0.116]	-0.144 [-0.241, -0.047] **	-0.144 [-0.343, 0.055]	-0.059 [-0.118, 0.000]	-0.104 [-0.193, -0.015] *	-0.094 [-0.247, 0.060]	0.243 [0.190, 0.296] ***	0.349 [0.282, 0.416] ***
Isoform count	0.272 [0.058, 0.487] *	0.372 [0.307, 0.436] ***	0.261 [0.120, 0.402] ***	0.280 [0.232, 0.329] ***	0.282 [0.213, 0.351] ***	0.330 [0.228, 0.432] ***	0.150 [0.095, 0.204] ***	0.123 [0.053, 0.193] ***
Exon count	0.302 [0.117, 0.486] **	0.376 [0.308, 0.444] ***	0.348 [0.231, 0.464] ***	0.283 [0.233, 0.333] ***	0.299 [0.230, 0.367] ***	0.269 [0.156, 0.381] ***	0.137 [0.082, 0.191] ***	0.107 [0.034, 0.179] **
Gene size	0.005 [-0.304, 0.314]	0.250 [0.204, 0.296] ***	0.195 [0.098, 0.291] ***	-0.023 [-0.086, 0.039]	-0.111 [-0.231, 0.009]	0.077 [-0.035, 0.190]	-0.061 [-0.188, 0.066]	-0.189 [-0.379, 0.001]
Mean transcript size	0.030 [-0.241, 0.302]	0.289 [0.223, 0.356] ***	0.186 [0.081, 0.292] ***	0.084 [0.034, 0.133] **	0.094 [0.030, 0.159] **	0.087 [-0.001, 0.174]	-0.068 [-0.129, -0.006] *	-0.027 [-0.102, 0.048]
Mean 5'UTR size	-0.684 [-2.156, 0.788]	-0.037 [-0.156, 0.081]	-0.081 [-0.393, 0.230]	-0.084 [-0.174, 0.006]	-0.073 [-0.197, 0.050]	-0.240 [-0.612, 0.133]	-0.030 [-0.087, 0.027]	-0.014 [-0.079, 0.051]
Mean 3'UTR size	0.065 [-0.100, 0.230]	-0.074 [-0.211, 0.063]	-0.003 [-0.196, 0.189]	-0.046 [-0.117, 0.025]	-0.027 [-0.120, 0.066]	-0.012 [-0.154, 0.130]	-0.010 [-0.061, 0.040]	-0.021 [-0.090, 0.047]
Mean exon size	-0.424 [-0.995, 0.146]	-0.053 [-0.156, 0.051]	-0.073 [-0.295, 0.149]	-0.138 [-0.210, -0.066] ***	-0.186 [-0.302, -0.070] **	-0.074 [-0.235, 0.088]	-0.074 [-0.132, -0.015] *	-0.170 [-0.257, -0.083] ***
No. of paralogs	-1.332 [-2.212, -0.451] **	0.123 [0.042, 0.204] **	0.160 [0.002, 0.318] *	-0.111 [-0.173, -0.049] ***	-0.171 [-0.269, -0.074] ***	-0.003 [-0.142, 0.136]	-0.160 [-0.220, -0.100] ***	-0.056 [-0.124, 0.013]
No. of orthologs	-0.223 [-0.914, 0.467]	0.021 [-0.045, 0.086]	0.012 [-0.142, 0.165]	0.013 [-0.032, 0.058]	0.008 [-0.058, 0.074]	0.014 [-0.096, 0.125]	-0.011 [-0.065, 0.043]	-0.067 [-0.181, 0.046]
Mean LD Score	0.104 [-0.138, 0.346]	-0.149 [-0.261, -0.037] **	-0.209 [-0.454, 0.037]	0.048 [-0.005, 0.101]	0.048 [-0.030, 0.126]	0.131 [0.025, 0.236] *	0.016 [-0.037, 0.068]	-0.048 [-0.122, 0.025]
S.D. LD Score	0.249 [0.093, 0.406] **	0.012 [-0.079, 0.103]	-0.074 [-0.286, 0.139]	0.087 [0.036, 0.139] ***	0.127 [0.055, 0.200] ***	0.125 [0.009, 0.242] *	0.031 [-0.024, 0.086]	-0.006 [-0.079, 0.068]
Synonymous interolance	-0.038 [-0.342, 0.266]	-0.014 [-0.107, 0.080]	0.008 [-0.185, 0.202]	0.004 [-0.055, 0.062]	0.077 [-0.009, 0.163]	-0.009 [-0.157, 0.140]	-0.009 [-0.064, 0.046]	0.125 [0.056, 0.195] ***
Missense interolance	-0.284 [-0.596, 0.028]	0.534 [0.452, 0.617] ***	0.808 [0.661, 0.956] ***	0.038 [-0.021, 0.097]	0.127 [0.041, 0.214] **	-0.036 [-0.189, 0.116]	0.049 [-0.008, 0.106]	0.206 [0.135, 0.277] ***
pLI	-0.634 [-1.561, 0.293]	1.997 [1.774, 2.220] ***	2.440 [1.953, 2.926] ***	0.358 [0.212, 0.504] ***	0.734 [0.526, 0.943] ***	-0.003 [-0.407, 0.401]	0.005 [-0.151, 0.160]	0.225 [0.034, 0.415] *
Average expression	0.620 [0.248, 0.991] **	0.402 [0.295, 0.508] ***	0.621 [0.384, 0.859] ***	0.441 [0.376, 0.507] ***	0.442 [0.348, 0.536] ***	0.530 [0.369, 0.691] ***	0.145 [0.094, 0.196] ***	0.262 [0.195, 0.328] ***
S.D. of expression	-0.493 [-0.868, -0.118] *	0.122 [0.034, 0.210] **	0.004 [-0.186, 0.194]	0.063 [0.006, 0.119] *	0.098 [0.014, 0.181] *	0.010 [-0.130, 0.150]	0.041 [-0.013, 0.094]	0.085 [0.019, 0.151] *
No. of tissues TPM > 1	0.638 [0.262, 1.013] ***	0.407 [0.304, 0.511] ***	0.534 [0.308, 0.760] ***	0.342 [0.281, 0.403] ***	0.301 [0.213, 0.389] ***	0.521 [0.361, 0.682] ***	0.126 [0.073, 0.179] ***	0.178 [0.111, 0.244] ***
No. of TF sites (body)	0.099 [-1.426, 1.625]	-0.058 [-0.141, 0.025]	0.119 [-0.835, 1.073]	-0.058 [-0.328, 0.212]	-0.028 [-0.431, 0.376]	0.021 [-0.675, 0.716]	0.033 [-0.230, 0.296]	0.122 [-0.207, 0.452]
No. of TF sites (promotor)	0.170 [-0.108, 0.448]	0.188 [0.102, 0.274] ***	0.241 [0.068, 0.413] **	0.164 [0.110, 0.219] ***	0.327 [0.251, 0.403] ***	0.145 [0.004, 0.287] *	0.124 [0.070, 0.178] ***	0.187 [0.121, 0.253] ***
No. of TF sites (distant)	0.041 [-1.312, 1.393]	-0.054 [-0.137, 0.028]	0.089 [-0.636, 0.814]	-0.102 [-0.340, 0.135]	-0.036 [-0.462, 0.391]	-0.028 [-0.625, 0.569]	-0.019 [-0.274, 0.237]	0.047 [-0.226, 0.321]
No. of eQTL variants	0.101 [-0.160, 0.363]	-0.200 [-0.321, -0.080] **	-0.437 [-0.760, -0.114] **	0.110 [0.059, 0.161] ***	0.010 [-0.076, 0.097]	0.184 [0.064, 0.305] **	0.098 [0.045, 0.151] ***	0.025 [-0.047, 0.097]
No. of post-tr. Modifications	-0.526 [-1.395, 0.342]	0.121 [0.069, 0.173] ***	0.103 [0.031, 0.176] **	0.095 [0.047, 0.142] ***	0.163 [0.105, 0.221] ***	0.009 [-0.173, 0.190]	-0.079 [-0.165, 0.007]	0.094 [0.031, 0.157] **
TF=transcription factor; LOF=loss of function; TPM=Transcripts Per Kilobase Million; S.D.=standard deviation * P < 0.05; ** P < 0.01; *** P < 0.001.
