# Supplementary material for: A systems genomics approach to uncover the molecular properties of cancer genes
Source: Sci Rep. 2020 Oct 27;10:18392. doi: 10.1038/s41598-020-75400-2 (PMC7591476; doi:10.1038/s41598-020-75400-2)
Supplement: Supplementary file 3 — Supplementary Information 3. [file 41598_2020_75400_MOESM3_ESM.xlsx]

## Sheet: Sheet1
Supplementary Table 2. Pathway enrichment analyses results for high GWAS score genes in BRCA loci.
term_id	term_name	FDR	term_size	query_size	intersection_size	precision	recall	source	colour
GO:BP:0000122	negative regulation of transcription by RNA polymerase II	0.000818216	803	254	30	0.11811	0.0373599	GO:BP	#ff9900
GO:BP:0000278	mitotic cell cycle	0.00423765	937	254	30	0.11811	0.0320171	GO:BP	#ff9900
GO:BP:0001101	response to acid chemical	0.04163	340	254	13	0.0511811	0.0382353	GO:BP	#ff9900
GO:BP:0001568	blood vessel development	0.0194784	639	254	21	0.0826772	0.0328638	GO:BP	#ff9900
GO:BP:0001655	urogenital system development	0.00297864	328	254	16	0.0629921	0.0487805	GO:BP	#ff9900
GO:BP:0001656	metanephros development	0.0160068	91	254	7	0.0275591	0.0769231	GO:BP	#ff9900
GO:BP:0001822	kidney development	0.00423765	273	254	14	0.0551181	0.0512821	GO:BP	#ff9900
GO:BP:0001889	liver development	0.0102031	136	254	9	0.0354331	0.0661765	GO:BP	#ff9900
GO:BP:0001944	vasculature development	0.0279359	667	254	21	0.0826772	0.0314843	GO:BP	#ff9900
GO:BP:0002009	morphogenesis of an epithelium	0.0477528	523	254	17	0.0669291	0.0325048	GO:BP	#ff9900
GO:BP:0003002	regionalization	0.0099486	342	254	15	0.0590551	0.0438596	GO:BP	#ff9900
GO:BP:0003006	developmental process involved in reproduction	0.00827274	662	254	23	0.0905512	0.0347432	GO:BP	#ff9900
GO:BP:0003007	heart morphogenesis	0.0336475	250	254	11	0.0433071	0.044	GO:BP	#ff9900
GO:BP:0006974	cellular response to DNA damage stimulus	0.0177662	770	254	24	0.0944882	0.0311688	GO:BP	#ff9900
GO:BP:0007346	regulation of mitotic cell cycle	0.0130919	609	254	21	0.0826772	0.0344828	GO:BP	#ff9900
GO:BP:0007389	pattern specification process	0.00570665	433	254	18	0.0708661	0.0415704	GO:BP	#ff9900
GO:BP:0007498	mesoderm development	0.0185535	124	254	8	0.0314961	0.0645161	GO:BP	#ff9900
GO:BP:0007507	heart development	0.0169979	539	254	19	0.0748031	0.0352505	GO:BP	#ff9900
GO:BP:0007517	muscle organ development	0.0171648	373	254	15	0.0590551	0.0402145	GO:BP	#ff9900
GO:BP:0007548	sex differentiation	0.0106439	272	254	13	0.0511811	0.0477941	GO:BP	#ff9900
GO:BP:0008284	positive regulation of cell population proliferation	0.00224496	881	254	30	0.11811	0.0340522	GO:BP	#ff9900
GO:BP:0008406	gonad development	0.017166	221	254	11	0.0433071	0.0497738	GO:BP	#ff9900
GO:BP:0009725	response to hormone	0.00358132	965	254	31	0.122047	0.0321244	GO:BP	#ff9900
GO:BP:0009790	embryo development	0.00740972	974	254	30	0.11811	0.0308008	GO:BP	#ff9900
GO:BP:0009792	embryo development ending in birth or egg hatching	0.0165968	626	254	21	0.0826772	0.0335463	GO:BP	#ff9900
GO:BP:0010035	response to inorganic substance	0.0359943	548	254	18	0.0708661	0.0328467	GO:BP	#ff9900
GO:BP:0010038	response to metal ion	0.0329823	368	254	14	0.0551181	0.0380435	GO:BP	#ff9900
GO:BP:0010564	regulation of cell cycle process	0.0305073	720	254	22	0.0866142	0.0305556	GO:BP	#ff9900
GO:BP:0010948	negative regulation of cell cycle process	0.00489805	313	254	15	0.0590551	0.0479233	GO:BP	#ff9900
GO:BP:0014070	response to organic cyclic compound	0.00325781	912	254	30	0.11811	0.0328947	GO:BP	#ff9900
GO:BP:0014706	striated muscle tissue development	0.0311386	365	254	14	0.0551181	0.0383562	GO:BP	#ff9900
GO:BP:0021915	neural tube development	0.02181	161	254	9	0.0354331	0.0559006	GO:BP	#ff9900
GO:BP:0022612	gland morphogenesis	0.0158297	119	254	8	0.0314961	0.0672269	GO:BP	#ff9900
GO:BP:0030323	respiratory tube development	0.0126928	175	254	10	0.0393701	0.0571429	GO:BP	#ff9900
GO:BP:0030324	lung development	0.0112866	171	254	10	0.0393701	0.0584795	GO:BP	#ff9900
GO:BP:0030879	mammary gland development	0.0039297	142	254	10	0.0393701	0.0704225	GO:BP	#ff9900
GO:BP:0031099	regeneration	0.0175904	187	254	10	0.0393701	0.0534759	GO:BP	#ff9900
GO:BP:0032355	response to estradiol	0.0246661	133	254	8	0.0314961	0.0601504	GO:BP	#ff9900
GO:BP:0033002	muscle cell proliferation	0.00225805	185	254	12	0.0472441	0.0648649	GO:BP	#ff9900
GO:BP:0033993	response to lipid	0.00980102	903	254	28	0.110236	0.0310078	GO:BP	#ff9900
GO:BP:0034614	cellular response to reactive oxygen species	0.017148	153	254	9	0.0354331	0.0588235	GO:BP	#ff9900
GO:BP:0035239	tube morphogenesis	0.00393105	794	254	27	0.106299	0.034005	GO:BP	#ff9900
GO:BP:0035295	tube development	0.000818216	981	254	34	0.133858	0.0346585	GO:BP	#ff9900
GO:BP:0040007	growth	0.048338	958	254	26	0.102362	0.0271399	GO:BP	#ff9900
GO:BP:0043009	chordate embryonic development	0.0126928	607	254	21	0.0826772	0.0345964	GO:BP	#ff9900
GO:BP:0043433	negative regulation of DNA-binding transcription factor activity	0.0402136	148	254	8	0.0314961	0.0540541	GO:BP	#ff9900
GO:BP:0043491	protein kinase B signaling	0.0233399	234	254	11	0.0433071	0.0470085	GO:BP	#ff9900
GO:BP:0044770	cell cycle phase transition	0.044388	563	254	18	0.0708661	0.0319716	GO:BP	#ff9900
GO:BP:0044772	mitotic cell cycle phase transition	0.0267344	528	254	18	0.0708661	0.0340909	GO:BP	#ff9900
GO:BP:0045137	development of primary sexual characteristics	0.0199713	227	254	11	0.0433071	0.0484581	GO:BP	#ff9900
GO:BP:0045444	fat cell differentiation	0.00174007	207	254	13	0.0511811	0.0628019	GO:BP	#ff9900
GO:BP:0045786	negative regulation of cell cycle	0.0165265	581	254	20	0.0787402	0.0344234	GO:BP	#ff9900
GO:BP:0045930	negative regulation of mitotic cell cycle	0.0377043	294	254	12	0.0472441	0.0408163	GO:BP	#ff9900
GO:BP:0046660	female sex differentiation	0.0443572	118	254	7	0.0275591	0.059322	GO:BP	#ff9900
GO:BP:0048568	embryonic organ development	0.0103367	423	254	17	0.0669291	0.0401891	GO:BP	#ff9900
GO:BP:0048589	developmental growth	0.0192618	638	254	21	0.0826772	0.0329154	GO:BP	#ff9900
GO:BP:0048608	reproductive structure development	0.00278534	435	254	19	0.0748031	0.0436782	GO:BP	#ff9900
GO:BP:0048659	smooth muscle cell proliferation	0.00835846	131	254	9	0.0354331	0.0687023	GO:BP	#ff9900
GO:BP:0048660	regulation of smooth muscle cell proliferation	0.00827274	130	254	9	0.0354331	0.0692308	GO:BP	#ff9900
GO:BP:0048729	tissue morphogenesis	0.0124794	649	254	22	0.0866142	0.0338983	GO:BP	#ff9900
GO:BP:0048732	gland development	0.00297864	440	254	19	0.0748031	0.0431818	GO:BP	#ff9900
GO:BP:0048754	branching morphogenesis of an epithelial tube	0.0377043	146	254	8	0.0314961	0.0547945	GO:BP	#ff9900
GO:BP:0050673	epithelial cell proliferation	0.015	364	254	15	0.0590551	0.0412088	GO:BP	#ff9900
GO:BP:0050679	positive regulation of epithelial cell proliferation	0.0372045	180	254	9	0.0354331	0.05	GO:BP	#ff9900
GO:BP:0051090	regulation of DNA-binding transcription factor activity	0.0492232	392	254	14	0.0551181	0.0357143	GO:BP	#ff9900
GO:BP:0051592	response to calcium ion	0.017148	153	254	9	0.0354331	0.0588235	GO:BP	#ff9900
GO:BP:0051896	regulation of protein kinase B signaling	0.030604	208	254	10	0.0393701	0.0480769	GO:BP	#ff9900
GO:BP:0060485	mesenchyme development	0.0192618	262	254	12	0.0472441	0.0458015	GO:BP	#ff9900
GO:BP:0060537	muscle tissue development	0.00393105	379	254	17	0.0669291	0.0448549	GO:BP	#ff9900
GO:BP:0060541	respiratory system development	0.0227305	197	254	10	0.0393701	0.0507614	GO:BP	#ff9900
GO:BP:0060562	epithelial tube morphogenesis	0.0267344	317	254	13	0.0511811	0.0410095	GO:BP	#ff9900
GO:BP:0061008	hepaticobiliary system development	0.0110562	139	254	9	0.0354331	0.0647482	GO:BP	#ff9900
GO:BP:0061061	muscle structure development	0.00152314	602	254	24	0.0944882	0.0398671	GO:BP	#ff9900
GO:BP:0061180	mammary gland epithelium development	0.00532811	70	254	7	0.0275591	0.1	GO:BP	#ff9900
GO:BP:0061458	reproductive system development	0.00297864	439	254	19	0.0748031	0.0432802	GO:BP	#ff9900
GO:BP:0071407	cellular response to organic cyclic compound	0.0276934	530	254	18	0.0708661	0.0339623	GO:BP	#ff9900
GO:BP:0072001	renal system development	0.00278534	289	254	15	0.0590551	0.0519031	GO:BP	#ff9900
GO:BP:0072358	cardiovascular system development	0.0315518	676	254	21	0.0826772	0.0310651	GO:BP	#ff9900
GO:BP:0097190	apoptotic signaling pathway	0.0492232	571	254	18	0.0708661	0.0315236	GO:BP	#ff9900
GO:BP:1901987	regulation of cell cycle phase transition	0.0189592	419	254	16	0.0629921	0.0381862	GO:BP	#ff9900
GO:BP:1901988	negative regulation of cell cycle phase transition	0.0199713	227	254	11	0.0433071	0.0484581	GO:BP	#ff9900
GO:BP:1901990	regulation of mitotic cell cycle phase transition	0.0118194	391	254	16	0.0629921	0.0409207	GO:BP	#ff9900
GO:BP:1901991	negative regulation of mitotic cell cycle phase transition	0.0146097	213	254	11	0.0433071	0.0516432	GO:BP	#ff9900
GO:BP:1903047	mitotic cell cycle process	0.00841526	800	254	26	0.102362	0.0325	GO:BP	#ff9900
GO:BP:1904019	epithelial cell apoptotic process	0.026323	104	254	7	0.0275591	0.0673077	GO:BP	#ff9900
GO:BP:2000045	regulation of G1/S transition of mitotic cell cycle	0.0341614	143	254	8	0.0314961	0.0559441	GO:BP	#ff9900
GO:MF:0000976	transcription regulatory region sequence-specific DNA binding	0.000818216	802	254	30	0.11811	0.0374065	GO:MF	#dc3912
GO:MF:0000977	RNA polymerase II regulatory region sequence-specific DNA binding	0.000818216	755	254	29	0.114173	0.0384106	GO:MF	#dc3912
GO:MF:0000978	RNA polymerase II proximal promoter sequence-specific DNA binding	0.00615585	517	254	20	0.0787402	0.0386847	GO:MF	#dc3912
GO:MF:0000987	proximal promoter sequence-specific DNA binding	0.00361087	529	254	21	0.0826772	0.0396975	GO:MF	#dc3912
GO:MF:0001012	RNA polymerase II regulatory region DNA binding	0.000658925	762	254	30	0.11811	0.0393701	GO:MF	#dc3912
GO:MF:0001067	regulatory region nucleic acid binding	0.000658925	914	254	34	0.133858	0.0371991	GO:MF	#dc3912
GO:MF:0001216	DNA-binding transcription activator activity	0.0334924	412	254	15	0.0590551	0.0364078	GO:MF	#dc3912
GO:MF:0001228	DNA-binding transcription activator activity, RNA polymerase II-specific	0.0334924	412	254	15	0.0590551	0.0364078	GO:MF	#dc3912
GO:MF:0003690	double-stranded DNA binding	0.000658925	919	254	34	0.133858	0.0369967	GO:MF	#dc3912
GO:MF:0008134	transcription factor binding	0.000164766	639	254	30	0.11811	0.0469484	GO:MF	#dc3912
GO:MF:0019900	kinase binding	0.0136868	701	254	23	0.0905512	0.0328103	GO:MF	#dc3912
GO:MF:0019901	protein kinase binding	0.030337	626	254	20	0.0787402	0.0319489	GO:MF	#dc3912
GO:MF:0035257	nuclear hormone receptor binding	0.0413911	149	254	8	0.0314961	0.0536913	GO:MF	#dc3912
GO:MF:0044212	transcription regulatory region DNA binding	0.000658925	912	254	34	0.133858	0.0372807	GO:MF	#dc3912
GO:MF:0051117	ATPase binding	0.00205645	76	254	8	0.0314961	0.105263	GO:MF	#dc3912
GO:MF:0061629	RNA polymerase II-specific DNA-binding transcription factor binding	0.000240988	261	254	18	0.0708661	0.0689655	GO:MF	#dc3912
GO:MF:0140297	DNA-binding transcription factor binding	0.000319601	335	254	20	0.0787402	0.0597015	GO:MF	#dc3912
GO:MF:1990837	sequence-specific double-stranded DNA binding	0.000658925	845	254	32	0.125984	0.0378698	GO:MF	#dc3912
HALLMARK_ANDROGEN_RESPONSE	HALLMARK_ANDROGEN_RESPONSE	0.00740972	100	254	8	0.0314961	0.08	HALLMARK	#109618
HALLMARK_ESTROGEN_RESPONSE_EARLY	HALLMARK_ESTROGEN_RESPONSE_EARLY	0.0233399	198	254	10	0.0393701	0.0505051	HALLMARK	#109618
HALLMARK_G2M_CHECKPOINT	HALLMARK_G2M_CHECKPOINT	0.0221954	196	254	10	0.0393701	0.0510204	HALLMARK	#109618
HALLMARK_UV_RESPONSE_DN	HALLMARK_UV_RESPONSE_DN	0.0130207	144	254	9	0.0354331	0.0625	HALLMARK	#109618
KEGG_MAPK_SIGNALING_PATHWAY	KEGG_MAPK_SIGNALING_PATHWAY	0.0413911	259	254	11	0.0433071	0.042471	KEGG	#dd4477
KEGG_PANCREATIC_CANCER	KEGG_PANCREATIC_CANCER	0.00532811	70	254	7	0.0275591	0.1	KEGG	#dd4477
KEGG_PATHWAYS_IN_CANCER	KEGG_PATHWAYS_IN_CANCER	0.0148046	324	254	14	0.0551181	0.0432099	KEGG	#dd4477
REAC:R-HSA-2990846	SUMOylation	0.020728	159	254	9	0.0354331	0.0566038	REAC	#3366cc
REAC:R-HSA-3108232	SUMO E3 ligases SUMOylate target proteins	0.017148	153	254	9	0.0354331	0.0588235	REAC	#3366cc
REAC:R-HSA-5663202	Diseases of signal transduction	0.00753905	367	254	16	0.0629921	0.0435967	REAC	#3366cc
WP:WP179	Cell Cycle	0.0459071	119	254	7	0.0275591	0.0588235	WP	#0099c6
WP:WP2857	Mesodermal Commitment Pathway	0.0123207	142	254	9	0.0354331	0.0633803	WP	#0099c6
WP:WP4263	Pancreatic adenocarcinoma pathway	0.0126928	86	254	7	0.0275591	0.0813953	WP	#0099c6
WP:WP710	DNA Damage Response (only ATM dependent)	0.0309987	108	254	7	0.0275591	0.0648148	WP	#0099c6
