# Supplementary material for: A systems genomics approach to uncover the molecular properties of cancer genes
Source: Sci Rep. 2020 Oct 27;10:18392. doi: 10.1038/s41598-020-75400-2 (PMC7591476; doi:10.1038/s41598-020-75400-2)
Supplement: Supplementary file 4 — Supplementary Information 4. [file 41598_2020_75400_MOESM4_ESM.xlsx]

## Sheet: Sheet1
Supplementary Table 3. Gene set enrichment analysis of genes in BRCA loci ranked according to the GWAS Cancer Score.
term_id	description	normalized Enrichment Score	FDR	size	leadingEdgeNum	source	colour
GO:0002694	regulation of leukocyte activation	1.6871	0.0329091	45	27	GO:BP	#ff9900
GO:0006397	mRNA processing	2.01185	0	36	13	GO:BP	#ff9900
GO:0006401	RNA catabolic process	1.71993	0	31	16	GO:BP	#ff9900
GO:0006403	RNA localization	1.62852	0.0439322	21	14	GO:BP	#ff9900
GO:0006605	protein targeting	1.83579	0.0103169	35	22	GO:BP	#ff9900
GO:0006732	coenzyme metabolic process	1.75935	0.0186066	40	23	GO:BP	#ff9900
GO:0007568	aging	1.65542	0.0427203	36	18	GO:BP	#ff9900
GO:0007606	sensory perception of chemical stimulus	-3.71401	0	34	29	GO:BP	#ff9900
GO:0008380	RNA splicing	2.11291	0	29	12	GO:BP	#ff9900
GO:0009593	detection of chemical stimulus	-3.73093	0	33	30	GO:BP	#ff9900
GO:0010256	endomembrane system organization	1.90635	0	41	29	GO:BP	#ff9900
GO:0010498	proteasomal protein catabolic process	1.6424	0.0329091	46	27	GO:BP	#ff9900
GO:0010608	posttranscriptional regulation of gene expression	2.13	0	43	25	GO:BP	#ff9900
GO:0015893	drug transport	-2.40398	0	23	18	GO:BP	#ff9900
GO:0016049	cell growth	1.83245	0	43	22	GO:BP	#ff9900
GO:0016072	rRNA metabolic process	1.55587	0.0427203	26	19	GO:BP	#ff9900
GO:0017038	protein import	1.85519	0	28	15	GO:BP	#ff9900
GO:0030522	intracellular receptor signaling pathway	2.07357	0	28	17	GO:BP	#ff9900
GO:0031647	regulation of protein stability	1.75607	0.0427203	23	16	GO:BP	#ff9900
GO:0032386	regulation of intracellular transport	1.63532	0.0378872	40	23	GO:BP	#ff9900
GO:0034248	regulation of cellular amide metabolic process	2.13488	0	31	18	GO:BP	#ff9900
GO:0034470	ncRNA processing	1.6743	0.0427203	35	30	GO:BP	#ff9900
GO:0042110	T cell activation	1.75932	0.0186066	33	14	GO:BP	#ff9900
GO:0045785	positive regulation of cell adhesion	1.69841	0.0333707	37	14	GO:BP	#ff9900
GO:0045862	positive regulation of proteolysis	1.75614	0.0103169	35	20	GO:BP	#ff9900
GO:0046390	ribose phosphate biosynthetic process	1.72964	0.0186066	31	22	GO:BP	#ff9900
GO:0048545	response to steroid hormone	1.73401	0.0103169	34	11	GO:BP	#ff9900
GO:0050906	detection of stimulus involved in sensory perception	-3.78596	0	35	29	GO:BP	#ff9900
GO:0051090	regulation of DNA-binding transcription factor activity	1.6567	0.0427203	39	16	GO:BP	#ff9900
GO:0051169	nuclear transport	1.76785	0	35	22	GO:BP	#ff9900
GO:0051188	cofactor biosynthetic process	1.75879	0.0189662	27	20	GO:BP	#ff9900
GO:0051258	protein polymerization	1.70993	0.0337215	22	11	GO:BP	#ff9900
GO:0060326	cell chemotaxis	-1.68018	0.0334508	34	14	GO:BP	#ff9900
GO:0070646	protein modification by small protein removal	1.86156	0	22	12	GO:BP	#ff9900
GO:0071897	DNA biosynthetic process	1.72204	0.0393049	25	13	GO:BP	#ff9900
GO:0072522	purine-containing compound biosynthetic process	1.75745	0.0103169	32	23	GO:BP	#ff9900
GO:1901293	nucleoside phosphate biosynthetic process	1.71628	0.0103169	36	24	GO:BP	#ff9900
GO:0004984	olfactory receptor activity	-3.7785	0	27	27	GO:MF	#dc3912
GO:0008022	protein C-terminus binding	1.77015	0.0278715	21	13	GO:MF	#dc3912
GO:0015077	monovalent inorganic cation transmembrane transporter activity	-1.73339	0	34	18	GO:MF	#dc3912
GO:0022803	passive transmembrane transporter activity	-2.06679	0	38	20	GO:MF	#dc3912
GO:0046873	metal ion transmembrane transporter activity	-2.15191	0	35	18	GO:MF	#dc3912
GO:0048018	receptor ligand activity	-1.99023	0	49	18	GO:MF	#dc3912
GO:0051427	hormone receptor binding	1.90656	0.0103169	27	14	GO:MF	#dc3912
HALLMARK_ADIPOGENESIS	adipocyte development	1.92668	0	25	21	HALLMARK	#109618
HALLMARK_EPITHELIAL_MESENCHYMAL_TRANSITION	epithelial mesenchymal transition	1.76011	0.0103169	27	16	HALLMARK	#109618
HALLMARK_HEME_METABOLISM	heme metabolism and erythroid lineage	1.77308	0.010507	23	12	HALLMARK	#109618
hsa01100	Metabolic pathways	1.7607	0	104	58	KEGG	#dd4477
hsa04060	Cytokine-cytokine receptor interaction	-2.29827	0	39	18	KEGG	#dd4477
hsa04080	Neuroactive ligand-receptor interaction	-2.04261	0	22	14	KEGG	#dd4477
hsa04740	Olfactory transduction	-3.79648	0	31	27	KEGG	#dd4477
R-HSA-1266738	Developmental Biology	1.70046	0.0103169	77	35	REAC	#3366cc
R-HSA-1280218	Adaptive Immune System	1.68699	0	65	40	REAC	#3366cc
R-HSA-1430728	Metabolism	1.83056	0	187	91	REAC	#3366cc
R-HSA-162582	Signal Transduction	-1.77373	0	251	71	REAC	#3366cc
R-HSA-162906	HIV Infection	1.8144	0.0278715	24	16	REAC	#3366cc
R-HSA-1643685	Disease	1.73646	0	106	46	REAC	#3366cc
R-HSA-212436	Generic Transcription Pathway	1.59252	0.0356327	77	43	REAC	#3366cc
R-HSA-2262752	Cellular responses to stress	1.79677	0.0186066	40	20	REAC	#3366cc
R-HSA-3247509	Chromatin modifying enzymes	1.93018	0	25	11	REAC	#3366cc
R-HSA-3700989	Transcriptional Regulation by TP53	1.70664	0.0378872	35	26	REAC	#3366cc
R-HSA-372790	Signaling by GPCR	-3.19851	0	106	53	REAC	#3366cc
R-HSA-373076	Class A/1 (Rhodopsin-like receptors)	-2.79079	0	24	15	REAC	#3366cc
R-HSA-375276	Peptide ligand-binding receptors	-2.78366	0	22	13	REAC	#3366cc
R-HSA-381753	Olfactory Signaling Pathway	-3.65442	0	30	27	REAC	#3366cc
R-HSA-388396	GPCR downstream signalling	-3.15211	0	99	46	REAC	#3366cc
R-HSA-418555	G alpha (s) signalling events	-3.37757	0	47	30	REAC	#3366cc
R-HSA-418594	G alpha (i) signalling events	-1.8171	0	43	13	REAC	#3366cc
R-HSA-4839726	Chromatin organization	1.93018	0	25	11	REAC	#3366cc
R-HSA-500792	GPCR ligand binding	-2.67956	0	39	21	REAC	#3366cc
R-HSA-556833	Metabolism of lipids	1.61198	0.0487259	65	27	REAC	#3366cc
R-HSA-5663202	Diseases of signal transduction	1.81408	0.0103169	39	19	REAC	#3366cc
R-HSA-5663205	Infectious disease	1.99456	0	38	24	REAC	#3366cc
R-HSA-68886	M Phase	1.58039	0.0427203	35	17	REAC	#3366cc
R-HSA-72766	Translation	1.84016	0	23	15	REAC	#3366cc
R-HSA-73857	RNA Polymerase II Transcription	1.71469	0	83	48	REAC	#3366cc
R-HSA-73894	DNA Repair	1.69911	0.0427203	22	14	REAC	#3366cc
R-HSA-74160	Gene expression (Transcription)	1.73431	0	95	55	REAC	#3366cc
R-HSA-8953854	Metabolism of RNA	1.86258	0	57	42	REAC	#3366cc
R-HSA-9006934	Signaling by Receptor Tyrosine Kinases	1.55386	0.0427203	54	20	REAC	#3366cc
WP3888	VEGFA-VEGFR2 Signaling Pathway	1.98435	0	47	24	WP	#0099c6
WP4754	IL-18 signaling pathway	1.91138	0.0103169	28	13	WP	#0099c6
